# Supplementary material for: Systematic Analysis of Cotton Non-specific Lipid Transfer Protein Family Revealed a Special Group That Is Involved in Fiber Elongation
Source: Front Plant Sci. 2018 Sep 19;9:1285. doi: 10.3389/fpls.2018.01285 (PMC6156462; doi:10.3389/fpls.2018.01285)
Supplement: Supplemental Table S1 — List of primers used in this study. [file Table_1.XLSX]

## Sheet: Sheet1
Supplemental Table 1. List of primers used in this study
Primer	Sequence
Primers for qPCR
GhUBQ14 F	CAACGCTCCATCTTGTCCTT
GhUBQ14 R	TGATCGTCTTTCCCGTAAGC
GhLtpⅪ1 F	GGTCCCTGAACAACATGGCTCG
GhLtpⅪ1 R	GGGTCTCAGCCAAGTTGCCT
GhLtpⅪ6/7 F	CCAACAAAACCTGTGCTGTCCTTACAG
GhLtpⅪ6/7 R	TGCAGCAGGTGGTGGAATGG
GhLtpⅪ12 F	AGCTCATTTCCACTGTTTCCTCA
GhLtpⅪ12 R	TGACTATTGGTTAAGGTAAAAGAAACCTTTACC
GhLtpⅪ14 F	CTCCGGCTCTAACCTCGCC
GhLtpⅪ14 R	TCGGTTTCGTTAAGGCCACCGA
GhLtpⅪ27 F	CCAACCCCACCCCCACTC
GhLtpⅪ27 R	GAACCAATGACGGGCTTGACTAAGCC
GhLtpⅪ28 F	CCCAAGCCAAAACCAAACCCCA
GhLtpⅪ28 R	ACTTTCCTTCCGCAGCAGGAGT
GhLtpⅪ30 F	TCTCTAGTCAGTGCTTGCGGTTC
GhLtpⅪ30 R	TGG GGG CAT TTG CCT GAG
GhLtpⅪ32 F	CCAACCCCAAACCTAAACCTAAACCT
GhLtpⅪ32 R	ACTTGCCAGAAGAAGATGGGGAG
GhLtpⅪ33 F	CCAAACCTAAACCTAAACCAAAGCCAAAC
GhLtpⅪ33 R	CGTTGAGCAAGCCACCGA
Ar-GhLtpⅪ17 F	CAGCTTCCATGGCCTTCTTTTTAGC
Ar-GhLtpⅪ17 R	TGCGGATGGAGTAGGGGT
Ar-GhLtpⅪ24 F	CTTCAAAACAATCAGCTTCCATGGCTC
Ar-GhLtpⅪ24 R	GGGCACTTGCCCTGTGAAG
Ar-GhLtpⅪ27 F	GCTATTCACCCACCCCTAAACC
Ar-GhLtpⅪ27 R	ATGGCATCACTGGGGGTG
Ar-GhLtpⅪ28 F	ATGGCTTCAAAAAGATCGGCATC
Ar-GhLtpⅪ28 R	AGCACCTCAGCACATACACCTAG
TUB2 F	ATCCGTGAAGAGTACCCAGAT
TUB2 R	AAGAACCATGCACTCATCAGC
Primers for gene cloning
GhLtpⅪ17 HindIII-F	TCAAGCTTATGGCTTCAAAAAAATCAGCTTCCAT
GhLtpⅪ17 BamHI-R	TTGGATCCTTAGCATTGAAACCCAGTTGGAAC
GhLtpⅪ24 HindIII-F	TCAAGCTTATGGCTTCAAAACAATCAGCTTCC
GhLtpⅪ24 BamHI-R	TTGGATCCCTAGCATTGGAAGCCATAAGGAAC
GhLtpⅪ27 HindIII-F	TCAAGCTTATGGCATCAAAAAGATCAGCTTCC
GhLtpⅪ27 BamHI-R	TTGGATCCTTAGCATTGGAAGTTGGAAGGAAC
GhLtpⅪ28 HindIII-F	TCAAGCTTATGGCTTCAAAAAGATCGGCATC
GhLtpⅪ28 BamHI-R	TTGGATCCTCAGGGACATTGGAAGCC
