# Supplementary material for: Systematic Analysis of Cotton Non-specific Lipid Transfer Protein Family Revealed a Special Group That Is Involved in Fiber Elongation
Source: Front Plant Sci. 2018 Sep 19;9:1285. doi: 10.3389/fpls.2018.01285 (PMC6156462; doi:10.3389/fpls.2018.01285)
Supplement: Supplemental Table S2 — Diversity of the eight cysteine motif. [file Table_2.XLSX]

## Sheet: Sheet1
Supplemental Table 2.Diversity of the eight cysteine motif
nsLTP type	ECM and number of flanking amino acid residues
		1		2		3, 4		5		6		7		8
Type Ⅰ	X	C	X9	C	X12-16	CC	X19	C	X	C	X19-25	C	X3,7,13,14	C	X
Type Ⅱ	X	C	X7	C	X13-15	CC	X8-9,12	C	X	C	X16,21,23,25	C	X5,6,9	C	X
Type Ⅲ	X	C	X9	C	X14,16,19	CC	X9	C	X	C	X12	C	X6	C	X
Type Ⅳ	X	C	X9	C	X15-17	CC	X8,9,12	C	X	C	X22,24,26	C	X7,9	C	X
Type Ⅴ	X	C	X14	C	X14	CC	X11,12	C	X	C	X24	C	X10	C	X
Type Ⅵ	X	C	X10	C	X12 ,16	CC	X9	C	X	C	X22	C	X9	C	X
Type Ⅶ	X	C	X6	C	X14	CC	X12	C	X	C	X27	C	X8	C	X
Type Ⅷ	X	C	X6	C	X14	CC	X12	C	X	C	X25	C	X8	C	X
Type Ⅸ	X	C	X13	C	X15	CC	X9	C	X	C	X22	C	X6	C	X
Type Ⅺ	X	C	X7,8,9	C	X16,18,19,20	CC	X13	C	X	C	X24,25	C	X9	C	X
