# Supplementary material for: Systematic Analysis of Cotton Non-specific Lipid Transfer Protein Family Revealed a Special Group That Is Involved in Fiber Elongation
Source: Front Plant Sci. 2018 Sep 19;9:1285. doi: 10.3389/fpls.2018.01285 (PMC6156462; doi:10.3389/fpls.2018.01285)
Supplement: Supplemental Table S3 — Classification of nsLTP genes in cotton, Arabidopsis, rape, rice, cacao and grape. [file Table_3.XLS]

## Sheet: Sheet1
Supplemental Table 3. Classification of nsLTP genes in cotton, Arabidopsis, rape, rice, cacao and grape.
	Gossypium hirsutum			Gossypium arboreum		Gossypium raimondii		Arabidopsis thaliana		Brassica rapa		Theobroma cacao		Vitis vinifera L.	Oryza sativa
I	GhAt02g0264	GhAt05g3889	GhAt12g2346	Ga04g22988	Ga08g07873	Gr01g01552	Gr01g00851	At02g18370	At05g59310	Bra000068	Bra020323	Tc02g034520	Tc10g035150	Vvunrg10239	Os01g12020.1	Os11g02379.2
	GhDt09g2051	GhDt09g2050	GhAt09g2302	Ga01g39373	Ga12g17610	Gr04g00438	Gr05g00389	At02g15325		Bra001345	Bra024983	Tc03g016580	Tc10g035160	Vv16g0261	Os01g60740 b	Os11g02400.1
	GhAt09g2303	GhAt11g0687	GhDt10g1143	Ga11g38176	Ga13g26991	Gr06g02351	Gr08g02794	At02g38530		Bra005098	Bra029172	Tc04g023690		Vv12g0118	Os03g59380.1	Os11g02424.2
	GhDt12g2101	GhDt11g0804	GhAt10g2324	Ga06g12468	Ga04g22987	Gr01g00850	Gr11g01281	At02g38540		Bra005099	Bra029719	Tc05g016380		Vv14g1605	Os05g40010.1	Os11g24070.1
	GhAt12g1921	GhAt08g0541	GhAt09g0865	Ga06g12467	Ga01g34317	Gr08g02291	Gr11g01283	At03g08770		Bra006721	Bra036788	Tc05g016400		Vv13g0209	Os06g06340.1	Os12g02290.1
	GhAt08g0297	GhDt08g0632	GhAt09g0866	Ga13g26992		Gr09g01170	Gr11g01284	At03g51600		Bra006736	Bra036789	Tc05g016440		Vv08g0559	Os06g34840.1	Os12g02300.1
	GhDt08g0389	GhDt01g0179	GhDt09g0890	Ga08g01331		Gr04g00711	Gr06g02350	At03g51590		Bra012848	Bra037222	Tc07g001000		Vv08g0562	Os08g03690.1	Os12g02310.1
	GhDt08g0388	GhAt01g0134	GhDt13g2459	Ga01g12217		Gr06g01082		At04g33355		Bra017112	Bra038907	Tc07g020010		Vvunrg4714	Os11g02330 c	Os12g02320.1
	GhDt07g1376	GhDt07g0758		Ga05g24521		Gr13g02719		At05g01870		Bra017113	Bra038908	Tc07g020050			Os11g02350.1	Os12g02330.1
	GhDt05g1065	GhDt12g2481		Ga01g39372		Gr04g00437		At05g59320		Bra020322		Tc11g016320			Os11g02379.1 d	Os12g02340.1
II	GhAt09g0486	GhAt10g1693		Ga06g27601	Ga4980g40974	Gr01g02026		At01g73780	At03g57310	Bra008112	Bra021299	Tc04g004250			Os01g49640.1	Os10g36100 e
	GhAt12g0504	GhAt10g1692		Ga09g20745		Gr06g00591		At01g48750	At03g29152	Bra008375	Bra022308	Tc05g013950			Os01g49650.1	Os10g36110.1
	GhDt12g0517	GhDt09g2478		Ga08g01416		Gr08g00571		At01g43667	At04g12825	Bra014154	Bra025378	Tc01g074190			Os03g02050.1	Os10g36160.1
	GhDt12g2180	GhDt12g2535		Ga08g11439		Gr08g02877		At01g43666	At05g38160	Bra015966	Bra027111				Os05g47700.1	Os10g36170.1
	GhDt10g1961	GhAt12g2427		Ga1123g33323		Gr05g02304		At01g66850	At05g38180	Bra018687	Bra027114				Os05g47730.1	Os11g40530.1
	GhDt12g0513	GhDt02g2439		Ga01g30768		Gr05g02223		At05g38170	At02g14846	Bra033084	Bra040627				Os06g49190.1
	GhAt07g1580			Ga10g21733		Gr05g02305		At03g18280	At02g16592	Bra028162					Os10g36070.1
	GhAt12g0503			Ga10g21734				At03g12545	At01g07747	Bra032265					Os10g36090.1
	GhDt07g1765			Ga01g30767				At05g38195		Bra030699
III	GhDt12g2484	GhDt11g0091	GhDt09g2486			Gr07g00107		At05g62080	At05g07230	Bra009282	Bra028294			Vv16g0269
	GhAt12g2348	GhAt11g0087				Gr08g02796		At05g52160		Bra029135
IV	GhDt01g0687	GhAt13g0584	GhDt13g0460	Ga09g12110	Ga07g03771	Gr09g04452	Gr11g01405	At05g48485		Bra002906	Bra020696	Tc02g019980		Vvunrg10328	Os01g68580.1
	GhDt07g1618	GhAt01g0667	GhDt10g1248	Ga03g06585		Gr02g00947		At05g48490		Bra002907	Bra020839	Tc05g019510			Os01g68589.1
	GhAt07g2213	GhDt05g3635	GhAt10g1243	Ga01g24328		Gr07g01594		At05g55410		Bra002914	Bra022364	Tc08g002230			Os07g18750.1
	GhAt11g1319	GhAt04g0090	GhAt10g1242	Ga11g21142		Gr11g01406		At05g55450		Bra028980		Tc10g013870			Os07g18990.1
	GhDt11g1468	GhAt13g0411		Ga13g17182		Gr13g00526		At05g55460		Bra035573
V	GhAt12g1415	GhDt09g1517	GhDt10g2502	Ga07g39479	Ga12g25241	Gr06g01782	Gr11g02778	At02g37870		Bra005153		Tc06g003550		Vv13g0493	Os01g62980.1
	GhDt10g2327	GhAt09g1506	GhAt10g2049	Ga09g13537	Ga07g05564	Gr02g01701	Gr11g02781	At03g53980		Bra014853		Tc06g003580		Vv08g1055	Os04g33920.1
	GhDt04g0626	GhDt12g1535	GhDt10g2481	Ga09g13538	Ga09g13511	Gr08g01694	Gr12g00736	At05g05960				Tc11g009140			Os04g33930.2
	GhAt05g3021	GhDt01g1342	GhAt10g2048	Ga06g02458	Ga09g13515	Gr07g03774	Gr02g01700					Tc01g014260			Os05g06780.1
	GhDt11g3313	GhAt01g1193		Ga03g35364		Gr11g02739						Tc01g043970
	GhAt11g2927	GhAt10g2033		Ga08g20233		Gr11g02741
VI	GhAt12g1935	GhDt13g1254		Ga01g23734		Gr08g02305		At01g32280	At04g30880	Bra011229	Bra034568	Tc04g016240	Tc10g023740		Os01g58650.1	Os11g29420.1
	GhDt12g2116			Ga08g07180		Gr01g01361		At04g33550		Bra034567		Tc04g016250	Tc01g018550		Os01g58660.1
	GhDt07g1207							At05g56480		Bra034570		Tc04g024080			Os10g05720.2
VII						Gr03g01682									Os11g37280.1
VIII	GhDt08g1864	GhAt08g1556	GhAt12g2013	Ga03g17133		Gr03g01685		At01g70250		Bra015984					Os06g49770 f
	GhDt03g1535	GhDt03g1537	GhDt03g1533	Ga03g17134				At02g13295
	GhAt03g1988	GhAt03g1989	GhAt03g1987	Ga08g07101
	Gh_Sca022247g01	GhDt12g2189
IX	GhDt08g1612					Gr04g01743		At03g07450		Bra001252		Tc02g040950		Vv02g0608
	GhAt12g2579					Gr08g01054		At03g52130		Bra006901				Vv02g0606
	GhAt08g1322									Bra012819				Vv02g0603
														Vv02g0604
XI	GhAt13g0036	GhAt11g0237	GhDt08g1845	Ga13g09084	Ga13g09125	Gr07g00271	Gr11g02199			Bra000287		Tc02g038070		Vv12g1004
	GhDt08g1843	GhDt11g0250	GhAt12g2002	Ga04g18415	Ga13g09126	Gr13g00054	Gr11g02200			Bra018483		Tc02g038080		Vv04g0590
	GhAt08g1542	Gh_Sca005825g01	GhDt12g2178	Ga08g07113	Ga09g18931	Gr04g01998	Gr11g02214			Bra018544		Tc04g025280		Vvunrg8630
	GhAt11g0232	GhDt11g0249	Gh_Sca071160g01	Ga04g18414	Ga09g18936	Gr04g01999	Gr07g00276			Bra024980		Tc04g025310
	GhDt11g0246	GhDt11g0248	GhAt07g0235	Ga13g15758	Ga09g18932	Gr04g02004	Gr07g00277			Bra024981		Tc10g002090
	GhDt11g0253	GhAt11g0234	GhDt07g0293	Ga01g07272	Ga09g18934	Gr07g00272	Gr13g02146			Bra024982
	GhDt11g0251	GhAt11g0233	GhDt13g1963	Ga03g15125		Gr07g00273	Gr08g02376
	GhAt11g0236	GhDt11g0247	GhAt13g1604	Ga2816g40321		Gr07g00274	Gr13g00055
	GhDt11g0254	GhDt08g1844	GhDt12g1005	Ga2816g40322		Gr11g02197	Gr04g01997
	GhAt11g0239	GhAt08g1543	GhAt12g0916	Ga3164g39880		Gr11g02198
	GhDt11g0252	GhAt13g0035		Ga13g09123		Gr07g00275
	GhDt13g0051	GhDt08g1846		Ga13g09124		Gr01g00347
nsLTPy	GhAt09g1625	GhAt09g1628	GhDt09g1722	Ga03g00069		Gr02g00200		At01g64235	At04g08530	Bra024207	Bra040156
	GhAt09g1626	GhAt09g1629	GhDt09g1721					At01g52415
	GhAt09g1627	GhDt09g1723						At04g28395
