# Supplementary material for: Systematic Analysis of Cotton Non-specific Lipid Transfer Protein Family Revealed a Special Group That Is Involved in Fiber Elongation
Source: Front Plant Sci. 2018 Sep 19;9:1285. doi: 10.3389/fpls.2018.01285 (PMC6156462; doi:10.3389/fpls.2018.01285)
Supplement: Supplemental Table S4 — Ka/Ks analysis for the duplicated gene pairs. [file Table_4.XLSX]

## Sheet: Sheet1
Supplemental Table 4.Ka/Ks analysis for the duplicated gene pairs.
Duplicated Gene1			Duplicated Gene2		Ka	Ks	Ka/Ks	Purifying Seletion	Duplication Type
GhLTPIV2	GhAt01g0667		GhLTPIV3	GhDt05g3635	0.229013	0.341922	0.66978	Yes	Segmental
GhLTPI1	GhAt02g0264		GhLTPI4	GhDt10g1143	0.377257	1.12876	0.334222	Yes	Segmental
GhLTPV12	GhAt05g3021		GhLTPV11	GhDt04g0626	0.0154346	0.0244421	0.631478	Yes	Segmental
GhLTPXI29	GhAt08g1543		GhLTPII14	GhAt10g1693	0.534848	2.523	0.211989	Yes	Segmental
GhLTPII1	GhAt09g0486		GhLTPII4	GhAt12g2427	0.107555	1.31122	0.0820264	Yes	Segmental
GhLTPXI25	GhAt11g0234		GhLTPXI33	GhDt12g2178	0.163578	0.803752	0.203518	Yes	Segmental
GhLTPIV12	GhAt11g1319		GhLTPIV10	GhDt07g1618	0.205896	0.797975	0.258024	Yes	Segmental
GhLTPXI32	GhAt12g2002		GhLTPXI28	GhDt08g1844	0.108154	0.794931	0.136054	Yes	Segmental
GhLTPII9	GhDt02g2439		GhLTPII8	GhDt12g0513	0.22327	0.403488	0.553351	Yes	Segmental
GhLtpI6	GhAt09g0865		GhLtpI7	GhAt09g0866	0.0569645	0.0598143	0.952357	Yes	Tandem
nsLTPy6	GhAt09g1625		nsLTPy1	GhAt09g1626	0.0228851	0.131845	0.173575	Yes	Tandem
nsLTPy1	GhAt09g1626		nsLTPy8	GhAt09g1627	0.0181965	0.0805062	0.226026	Yes	Tandem
GhLtpIV9	GhAt10g1242		GhLtpIV8	GhAt10g1243	0.00902945	0	—a	—	Tandem
GhLtpXI26	GhAt11g0233		GhLtpXI25	GhAt11g0234	0.0863883	0.158048	0.546594	Yes	Tandem
GhLtpXI28	GhDt08g1844		GhLtpXI31	GhDt08g1845	0.0904164	0.339686	0.266176	Yes	Tandem
nsLTPy5	GhDt09g1722		nsLTPy4	GhDt09g1723	0.00909446	0.112965	0.0805071	Yes	Tandem
GhLtpXI21	GhDt11g0250		GhLtpXI15	GhDt11g0251	0.0553246	0.356414	0.155226	Yes	Tandem
nsLTPy6	GhAt09g1625		nsLTPy2	GhAt09g1629	0.0136574	0.113731	0.120085	Yes	Tandem
nsLTPy1	GhAt09g1626		nsLTPy7	GhAt09g1628	0.0275576	0.0795447	0.346442	Yes	Tandem
GhLtpV5	GhAt10g2033		GhLtpV9	GhAt10g2048	0.0258646	0.272341	0.0949714	Yes	Tandem
GhLtpV5	GhAt10g2033		GhLtpV7	GhAt10g2049	0.0259907	0.146256	0.177707	Yes	Tandem
GhLtpXI16	GhAt11g0236		GhLtpXI18	GhAt11g0239	0.0269995	0.156272	0.172772	Yes	Tandem
GhLtpXI28	GhDt08g1844		GhLtpXI30	GhDt08g1846	0.0729615	0.340386	0.214349	Yes	Tandem
nsLTPy3	GhDt09g1721		nsLTPy4	GhDt09g1723	0.00453345	0.148633	0.030501	Yes	Tandem
GhLtpXI21	GhDt11g0250		GhLtpXI17	GhDt11g0254	0.0513177	0.376387	0.136343	Yes	Tandem
GhLtpXI15	GhDt11g0251		GhLtpXI17	GhDt11g0254	0.0167698	0.228785	0.0732996	Yes	Tandem
GhLtpVIII9	GhAt03g1987		GhLtpVIII11	GhAt03g1988	0.286567	0.230151	1.24513	No	Tandem
GhLtpVIII11	GhAt03g1988		GhLtpVIII5	GhAt03g1989	0.393383	0.429693	0.915497	Yes	Tandem
GhLtpXI11	GhAt08g1542		GhLtpXI29	GhAt08g1543	0.395581	2.5115	0.157508	Yes	Tandem
GhLtpI6	GhAt09g0865		GhLtpI7	GhAt09g0866	0.0569645	0.0598143	0.952357	Yes	Tandem
nsLTPy6	GhAt09g1625		nsLTPy1	GhAt09g1626	0.0228851	0.131845	0.173575	Yes	Tandem
nsLTPy1	GhAt09g1626		nsLTPy8	GhAt09g1627	0.0181965	0.0805062	0.226026	Yes	Tandem
nsLTPy7	GhAt09g1628		nsLTPy2	GhAt09g1629	0.0182727	0.0962601	0.189826	Yes	Tandem
GhLtpI3	GhAt09g2302		GhLtpI11	GhAt09g2303	0.46997	1.71713	0.273695	Yes	Tandem
GhLtpXI12	GhAt11g0232		GhLtpXI26	GhAt11g0233	0.402391	2.08064	0.193397	Yes	Tandem
GhLtpXI26	GhAt11g0233		GhLtpXI25	GhAt11g0234	0.0863883	0.158048	0.546594	Yes	Tandem
GhLtpXI16	GhAt11g0236		GhLtpXI20	GhAt11g0237	0.0338738	0.26231	0.129137	Yes	Tandem
GhLtpII7	GhAt12g0503		GhLtpII10	GhAt12g0504	0.142499	0.136222	1.04608	No	Tandem
GhLtpXI3	GhAt13g0035		GhLtpXI1	GhAt13g0036	0.0485508	0.120661	0.402374	Yes	Tandem
GhLtpI16	GhDt08g0388		GhLtpI15	GhDt08g0389	0.333398	0.370862	0.898983	Yes	Tandem
GhLtpXI10	GhDt08g1843		GhLtpXI28	GhDt08g1844	0.404731	3.01757	0.134125	Yes	Tandem
GhLtpXI28	GhDt08g1844		GhLtpXI31	GhDt08g1845	0.0904164	0.339686	0.266176	Yes	Tandem
GhLtpXI31	GhDt08g1845		GhLtpXI30	GhDt08g1846	0.05967	0.317657	0.187844	Yes	Tandem
nsLTPy5	GhDt09g1722		nsLTPy4	GhDt09g1723	0.00909446	0.112965	0.0805071	Yes	Tandem
GhLtpXI13	GhDt11g0246		GhLtpXI27	GhDt11g0247	0.382695	1.30936	0.292275	Yes	Tandem
GhLtpXI27	GhDt11g0247		GhLtpXI24	GhDt11g0248	0.0754581	0.232616	0.324389	Yes	Tandem
GhLtpXI24	GhDt11g0248		GhLtpXI23	GhDt11g0249	0.00667413	0.0512144	0.130317	Yes	Tandem
GhLtpXI23	GhDt11g0249		GhLtpXI21	GhDt11g0250	0.143538	0.400945	0.358	Yes	Tandem
GhLtpXI21	GhDt11g0250		GhLtpXI15	GhDt11g0251	0.0553246	0.356414	0.155226	Yes	Tandem
GhLtpXI15	GhDt11g0251		GhLtpXI19	GhDt11g0252	0.0320333	0.297057	0.107836	Yes	Tandem
GhLtpXI19	GhDt11g0252		GhLtpXI14	GhDt11g0253	0.175364	0.302565	0.579593	Yes	Tandem
GhLtpXI14	GhDt11g0253		GhLtpXI17	GhDt11g0254	0.200302	0.325489	0.615387	Yes	Tandem
GhLtpXI33	GhDt12g2178		GhLtpVIII6	GhDt12g2189	1.38426	1.18374	1.1694	No	Tandem
GhLtpII12	GhDt12g2180		GhLtpVIII6	GhDt12g2189	1.38489	1.82463	0.758998	Yes	Tandem
GhLtpVIII9	GhAt03g1987		GhLtpVIII5	GhAt03g1989	0.267727	0.288772	0.927122	Yes	Tandem
nsLTPy6	GhAt09g1625		nsLTPy8	GhAt09g1627	0.018238	0.188486	0.0967605	Yes	Tandem
nsLTPy6	GhAt09g1625		nsLTPy7	GhAt09g1628	0.0229463	0.112965	0.203128	Yes	Tandem
nsLTPy1	GhAt09g1626		nsLTPy7	GhAt09g1628	0.0275576	0.0795447	0.346442	Yes	Tandem
nsLTPy6	GhAt09g1625		nsLTPy2	GhAt09g1629	0.0136574	0.113731	0.120085	Yes	Tandem
nsLTPy8	GhAt09g1627		nsLTPy2	GhAt09g1629	0.0136161	0.0974341	0.139747	Yes	Tandem
GhLtpXI12	GhAt11g0232		GhLtpXI25	GhAt11g0234	0.359225	1.34685	0.266714	Yes	Tandem
GhLtpXI12	GhAt11g0232		GhLtpXI16	GhAt11g0236	0.391392	6.18933	0.0632366	Yes	Tandem
GhLtpXI26	GhAt11g0233		GhLtpXI16	GhAt11g0236	0.0771934	0.245486	0.314451	Yes	Tandem
GhLtpXI25	GhAt11g0234		GhLtpXI16	GhAt11g0236	0.133809	0.310728	0.430631	Yes	Tandem
GhLtpXI12	GhAt11g0232		GhLtpXI20	GhAt11g0237	0.349656	2.17314	0.160899	Yes	Tandem
GhLtpXI26	GhAt11g0233		GhLtpXI20	GhAt11g0237	0.115649	0.334527	0.345709	Yes	Tandem
GhLtpXI25	GhAt11g0234		GhLtpXI20	GhAt11g0237	0.165335	0.377468	0.438011	Yes	Tandem
GhLtpXI12	GhAt11g0232		GhLtpXI18	GhAt11g0239	0.391265	2.34258	0.167023	Yes	Tandem
GhLtpXI26	GhAt11g0233		GhLtpXI18	GhAt11g0239	0.0917442	0.209572	0.437769	Yes	Tandem
GhLtpXI25	GhAt11g0234		GhLtpXI18	GhAt11g0239	0.157597	0.300467	0.524507	Yes	Tandem
GhLtpXI16	GhAt11g0236		GhLtpXI18	GhAt11g0239	0.0269995	0.156272	0.172772	Yes	Tandem
GhLtpXI20	GhAt11g0237		GhLtpXI18	GhAt11g0239	0.0447093	0.279506	0.159958	Yes	Tandem
GhLtpI28	GhAt12g2346		GhLtpIII2	GhAt12g2348	1.17474	1.0033	1.17088	No	Tandem
GhLtpXI10	GhDt08g1843		GhLtpXI31	GhDt08g1845	0.35968	2.06008	0.174595	Yes	Tandem
GhLtpXI10	GhDt08g1843		GhLtpXI30	GhDt08g1846	0.387591	1.64051	0.236262	Yes	Tandem
GhLtpXI28	GhDt08g1844		GhLtpXI30	GhDt08g1846	0.0729615	0.340386	0.214349	Yes	Tandem
nsLTPy3	GhDt09g1721		nsLTPy4	GhDt09g1723	0.00453345	0.148633	0.030501	Yes	Tandem
GhLtpII2	GhDt09g2478		GhLtpIII3	GhDt09g2486	1.07847	1.31241	0.821749	Yes	Tandem
GhLtpV8	GhDt10g2481		GhLtpV6	GhDt10g2502	0.0236306	0.101182	0.233546	Yes	Tandem
GhLtpXI13	GhDt11g0246		GhLtpXI24	GhDt11g0248	0.372725	1.51696	0.245705	Yes	Tandem
GhLtpXI13	GhDt11g0246		GhLtpXI23	GhDt11g0249	0.358965	1.72714	0.207838	Yes	Tandem
GhLtpXI27	GhDt11g0247		GhLtpXI23	GhDt11g0249	0.0754581	0.181204	0.416426	Yes	Tandem
GhLtpXI13	GhDt11g0246		GhLtpXI21	GhDt11g0250	0.351485	2.29302	0.153285	Yes	Tandem
GhLtpXI27	GhDt11g0247		GhLtpXI21	GhDt11g0250	0.106103	0.333514	0.318138	Yes	Tandem
GhLtpXI24	GhDt11g0248		GhLtpXI21	GhDt11g0250	0.152099	0.489195	0.310918	Yes	Tandem
GhLtpXI13	GhDt11g0246		GhLtpXI15	GhDt11g0251	—a	—a	1	—	Tandem
GhLtpXI27	GhDt11g0247		GhLtpXI15	GhDt11g0251	0.0876397	0.256859	0.341197	Yes	Tandem
GhLtpXI24	GhDt11g0248		GhLtpXI15	GhDt11g0251	0.137876	0.355266	0.388091	Yes	Tandem
GhLtpXI23	GhDt11g0249		GhLtpXI15	GhDt11g0251	0.137876	0.296049	0.465719	Yes	Tandem
GhLtpXI13	GhDt11g0246		GhLtpXI19	GhDt11g0252	0.37145	2.22602	0.166867	Yes	Tandem
GhLtpXI27	GhDt11g0247		GhLtpXI19	GhDt11g0252	0.109827	0.325073	0.337854	Yes	Tandem
GhLtpXI24	GhDt11g0248		GhLtpXI19	GhDt11g0252	0.148766	0.525764	0.282953	Yes	Tandem
GhLtpXI23	GhDt11g0249		GhLtpXI19	GhDt11g0252	0.148766	0.451129	0.329765	Yes	Tandem
GhLtpXI21	GhDt11g0250		GhLtpXI19	GhDt11g0252	0.0395183	0.274995	0.143706	Yes	Tandem
GhLtpXI13	GhDt11g0246		GhLtpXI14	GhDt11g0253	0.448588	1.62858	0.275448	Yes	Tandem
GhLtpXI27	GhDt11g0247		GhLtpXI14	GhDt11g0253	0.220997	0.276889	0.798144	Yes	Tandem
GhLtpXI24	GhDt11g0248		GhLtpXI14	GhDt11g0253	0.25795	0.284361	0.907123	Yes	Tandem
GhLtpXI23	GhDt11g0249		GhLtpXI14	GhDt11g0253	0.247978	0.255695	0.969819	Yes	Tandem
GhLtpXI21	GhDt11g0250		GhLtpXI14	GhDt11g0253	0.176696	0.328506	0.537875	Yes	Tandem
GhLtpXI15	GhDt11g0251		GhLtpXI14	GhDt11g0253	0.187137	0.278219	0.672625	Yes	Tandem
GhLtpXI13	GhDt11g0246		GhLtpXI17	GhDt11g0254	0.403525	1.86368	0.216521	Yes	Tandem
GhLtpXI27	GhDt11g0247		GhLtpXI17	GhDt11g0254	0.0860993	0.264302	0.32576	Yes	Tandem
GhLtpXI24	GhDt11g0248		GhLtpXI17	GhDt11g0254	0.135362	0.383523	0.352943	Yes	Tandem
GhLtpXI23	GhDt11g0249		GhLtpXI17	GhDt11g0254	0.135362	0.321552	0.420963	Yes	Tandem
GhLtpXI21	GhDt11g0250		GhLtpXI17	GhDt11g0254	0.0513177	0.376387	0.136343	Yes	Tandem
GhLtpXI15	GhDt11g0251		GhLtpXI17	GhDt11g0254	0.0167698	0.228785	0.0732996	Yes	Tandem
GhLtpXI19	GhDt11g0252		GhLtpXI17	GhDt11g0254	0.0355517	0.31489	0.112902	Yes	Tandem
GhLtpXI33	GhDt12g2178		GhLtpII12	GhDt12g2180	0.678277	1.40474	0.48285	Yes	Tandem
GhLtpI27	GhDt12g2481		GhLtpIII1	GhDt12g2484	1.12138	1.05378	1.06415	No	Tandem
a,fail to calculate.
